# Supplementary material for: Pseudophakic retinal detachment in young-aged patients
Source: PLoS One. 2017 Aug 31;12(8):e0184187. doi: 10.1371/journal.pone.0184187 (PMC5578613; doi:10.1371/journal.pone.0184187)
Supplement: S1 File — (XLSX) [file pone.0184187.s001.xlsx]

## Sheet: Data
Patient Number	Eye ID	Age_yrs	Follow up (months)	Age_categories	Gender	Right eye/ left eye	Axial length_mm	Axial length_categories	Retinal detachment (RD) after lens extraction
1	130	54.5699	45.3	5	2	2	22.75	1	1
1	167	54.5766	45.2176	5	2	1	23.03	2	1
2	324	53.4411	53.5	5	2	1	24	2	1
2	349	55.2886	31.0217	6	2	2	24.31	2	1
3	635	47.6055	1.33333	4	1	2			1
4	452	38.4042	111.049	2	1	2	25.36	2	1
5	90	49.3397	0	4	2	1	22.38	1	1
6	632	58.3192	0.316574	6	1	2			1
6	634	58.2994	0.557292	6	1	1			1
7	162	51.0301	0.3	5	2	1	22.99	1	1
7	174	48.0012	37.1517	4	2	2	23.06	2	1
8	190	53.6575	62.0667	5	2	1	23.15	2	1
8	217	53.7288	61.2	5	2	2	23.3	2	1
9	648	26.4493	49.2333	1	2	1			1
9	649	26.3507	50.4333	1	2	2			1
10	69	25.3397	92.3667	1	2	2	22.22	1	1
10	75	25.3597	92.1241	1	2	1	22.25	1	1
11	93	45.6932	71.4333	4	1	2	22.42	1	1
12	564	58.4399	37.6149	6	2	1	26.84	3	1
12	571	58.4584	37.39	6	2	2	26.99	3	1
13	43	47.5753	11.4667	4	2	1	21.81	1	1
13	44	47.3781	13.8667	4	2	2	21.81	1	1
14	91	42.8666	96.2232	3	2	2	22.4	1	1
14	171	42.7507	97.6333	3	2	1	23.05	2	1
15	522	55.4877	67.5667	6	1	1	26.18	3	1
15	553	55.5131	67.2574	6	1	2	26.65	3	1
16	568	58.6255	25.1564	6	1	2	26.97	3	1
17	519	50.9233	87.5667	5	2	1	26.14	3	1
18	398	53.3397	53.2667	5	2	1	24.74	2	1
18	403	55.0857	32.0241	6	2	2	24.81	2	1
19	230	47.3432	28.4572	4	1	2	23.42	2	1
20	521	55.3596	19.292	6	1	2	26.18	3	1
20	560	55.283	20.2238	6	1	1	26.82	3	1
21	215	57.0282	40.7569	6	2	2	23.3	2	1
21	243	56.9899	41.2234	6	2	1	23.5	2	1
22	463	55.8967	12.7568	6	1	2	25.45	2	1
23	520	59.4501	5.35731	6	1	2	26.15	3	1
24	659	46.0137	70.0333	4	1	1			1
25	446	50.7205	66.2667	5	1	2	25.3	2	2
25	534	50.7273	95.2181	5	1	1	26.35	3	1
26	454	55.6192	30.3333	6	1	1	25.38	2	1
27	10	43.4932	80.1	3	2	2	20.99	1	1
27	11	43.5507	79.4	3	2	1	21.04	1	1
28	256	57.8055	9.86667	6	2	2	23.6	2	1
28	314	57.7288	10.8	6	2	1	23.96	2	1
29	216	58	42.1	6	2	2	23.3	2	1
29	246	58.3836	37.4333	6	2	1	23.52	2	1
30	312	44.1654	7.88824	3	2	1	23.95	2	1
30	322	44.0503	9.28745	3	2	2	24	2	1
31	321	58.2503	38.888	6	1	1	23.98	2	1
32	657	52.6192	66.4	5	2	1			1
32	658	52.5616	67.1	5	2	2			1
33	394	60.5681	6.9212	6	1	1	24.73	2	2
33	397	60.4341	22.0518	6	1	2	24.74	2	1
34	294	58.1983	23.9872	6	2	2	23.82	2	1
34	343	58.1406	24.6895	6	2	1	24.26	2	1
35	555	47.2916	18.9859	4	1	2	26.68	3	1
35	566	47.2723	19.2201	4	1	1	26.92	3	1
36	271	50.7945	114.633	5	2	1	23.67	2	1
37	469	52.3178	53.4333	5	2	2	25.52	2	1
38	12	59.0528	23.2905	6	2	2	21.08	1	1
38	17	58.9761	24.2238	6	2	1	21.24	1	1
39	381	56.1342	4.4	6	1	1	24.61	2	1
39	383	56.0587	5.31928	6	1	2	24.62	2	1
40	281	51.5589	111.267	5	1	1	23.73	2	1
41	372	48.1479	16.9	4	1	1	24.51	2	1
42	341	59.4885	25.4569	6	2	2	24.25	2	1
43	596	51.9781	111.9	5	1	1	28	3	1
43	600	51.9068	112.767	5	1	2	28.32	3	1
44	42	56.011	44.1667	6	1	2	21.8	1	1
44	77	56.0055	44.2333	6	1	1	22.28	1	1
45	46	47.4164	0	4	1	2	21.86	1	1
45	66	47.3205	1.16667	4	1	1	22.19	1	1
46	422	50.2055	56.6333	5	1	2	25.05	2	1
46	579	48.4368	38.785	4	1	1	27.16	3	2
47	124	54.782	73.4854	5	2	2	22.69	1	1
47	160	54.7876	73.417	5	2	1	22.96	1	1
48	497	52.2891	68.4495	5	1	1	25.88	2	1
48	508	52.2944	68.3852	5	1	2	25.95	2	1
49	674	47.6301	122.067	4	2	1			1
49	675	47.5569	122.958	4	2	2			1
50	461	44.9397	45.3333	3	2	2	25.43	2	1
51	427	47.0904	39.4333	4	1	1	25.1	2	1
52	664	52.1068	91.5	5	1	1			1
53	2	47.3808	138.167	4	1	2	20.4	1	1
53	40	47.211	140.233	4	1	1	21.79	1	1
54	572	58.7569	36.4577	6	1	2	27.03	3	1
54	617	58.6226	38.0913	6	1	1	29.21	3	1
55	342	49.672	17.557	4	2	2	24.26	2	1
56	123	58.1377	17.4583	6	2	1	22.69	1	1
56	152	58.061	18.3912	6	2	2	22.93	1	1
57	204	52.874	35.1	5	1	2	23.25	2	1
57	244	52.8614	35.2527	5	1	1	23.51	2	1
58	392	32.4822	37.4333	1	2	1	24.71	2	1
59	241	51.4942	31.0204	5	2	1	23.49	2	1
60	156	56.8801	27.9915	6	1	2	22.94	1	1
60	170	53.9713	63.3823	5	1	1	23.05	2	1
61	143	36.011	107.433	2	1	1	22.88	1	1
61	164	38.1068	81.9333	2	1	2	23.01	2	1
62	39	49.1534	106.7	4	2	2	21.77	1	1
63	182	44.126	1.23333	3	1	2	23.1	2	1
64	609	49.5736	6.42139	4	1	1	28.84	3	1
65	176	43.5026	33.2855	3	1	2	23.07	2	1
66	389	50.8945	60.0504	5	1	1	24.66	2	1
66	393	50.919	59.7525	5	1	2	24.71	2	1
67	438	51.5562	7.83333	5	2	1	25.19	2	2
67	525	51.4685	4.36667	5	2	2	26.24	3	2
68	337	36.9973	31.9667	2	1	2	24.2	2	1
69	109	49.9269	136.122	4	1	1	22.58	1	1
70	473	60.6862	19.6507	6	1	2	25.56	2	1
71	225	51.926	20.3667	5	1	2	23.37	2	1
71	260	51.9836	19.6667	5	1	1	23.62	2	1
72	197	58.5377	18.4911	6	1	2	23.21	2	1
72	259	58.6719	16.8586	6	1	1	23.62	2	1
73	99	52.1958	71.6173	5	1	1	22.47	1	1
73	110	52.2	71.5667	5	1	2	22.59	1	1
74	288	49.4035	100.591	4	1	2	23.78	2	1
74	345	50.8849	82.5667	5	1	1	24.26	2	1
75	619	45.2282	30.3903	4	2	2	29.4	3	1
75	623	45.2479	30.1506	4	2	1	29.74	3	1
76	347	48.7178	50.9667	4	2	1	24.28	2	1
77	402	48.5323	37.6241	4	2	1	24.78	2	1
77	592	48.474	38.3333	4	2	2	27.76	3	1
78	184	46.0122	24.9518	4	2	2	23.11	2	1
79	155	48.387	4.42509	4	1	1	22.94	1	1
80	470	56.8164	56.7	6	2	2	25.52	2	1
80	577	56.7342	57.7	6	2	1	27.14	3	1
81	208	50.9863	39.3667	5	2	2	23.27	2	1
82	346	56.3781	64.3667	6	1	1	24.27	2	1
82	356	56.3934	64.1805	6	1	2	24.32	2	1
83	149	52.5243	17.3205	5	1	2	22.92	1	1
84	445	51.2082	31.9333	5	1	1	25.3	2	2
84	467	51.2849	12.1333	5	1	2	25.51	2	1
85	1	48.2452	1.64977	4	1	2	20.2	1	1
85	8	48.2384	1.73333	4	1	1	20.86	1	1
86	434	54.6904	65.3	5	1	2	25.17	2	1
86	455	51.6994	101.69	5	1	1	25.38	2	1
87	439	55.9192	48.05	6	1	2	25.19	2	1
88	576	46.1597	59.4902	4	1	1	27.07	3	1
88	641	48.7781	27.6333	4	1	2			1
89	364	31.6411	46.8	1	2	2	24.4	2	1
90	97	50.4082	110.833	5	2	1	22.46	1	1
90	101	50.4959	109.767	5	2	2	22.48	1	1
91	253	55.6877	68.4	6	1	1	23.56	2	1
91	286	55.6943	68.3196	6	1	2	23.78	2	1
92	348	56.4774	12.0921	6	2	1	24.31	2	1
93	98	51.4384	61.6667	5	1	1	22.47	1	1
94	111	60.4939	6.42419	6	2	2	22.6	1	1
94	116	60.4171	7.35884	6	2	1	22.63	1	1
95	285	58.3186	31.024	6	1	1	23.78	2	1
96	86	55.0356	82	6	1	1	22.35	1	1
97	409	54	101.067	5	2	1	24.85	2	1
98	673	44.8603	118.233	3	1	1			1
99	524	47.6384	133.467	4	1	2	26.22	3	1
99	573	50.9041	19.1	5	1	1	27.04	3	2
100	618	42.2904	129.3	3	2	1	29.27	3	1
100	626	42.2342	129.984	3	2	2	32.15	3	1
101	106	53.4493	3.33333	5	2	2	22.54	1	1
101	127	53.5268	2.39081	5	2	1	22.74	1	1
102	418	49.3624	34.1241	4	1	2	25.04	2	1
102	475	49.2858	35.0565	4	1	1	25.59	2	1
103	465	52.9726	33.5667	5	2	1	25.47	2	1
103	494	52.9534	33.8	5	2	2	25.85	2	1
104	435	51.4501	30.3574	5	2	2	25.18	2	1
104	468	51.4255	30.6564	5	2	1	25.51	2	1
105	500	49.8749	13.5887	4	1	1	25.9	2	1
105	515	49.9459	12.725	4	1	2	26.04	3	1
106	502	48.6255	26.0901	4	2	2	25.92	2	1
106	545	48.6255	26.1568	4	2	1	26.48	3	1
107	159	52.2782	1.21569	5	1	2	22.96	1	1
107	192	52.1815	2.39218	5	1	1	23.16	2	1
108	358	45.7123	18.5	4	2	2	24.35	2	2
109	289	58.8007	26.4583	6	1	1	23.79	2	1
110	41	58.393	40.4522	6	2	2	21.8	1	1
111	262	50.3288	45.2	5	1	1	23.62	2	1
111	291	53	0.466667	5	1	2	23.82	2	1
112	554	55.8885	26.9899	6	1	2	26.66	3	1
113	76	48.0027	19.4	4	2	2	22.27	1	1
114	107	41.7808	34.6333	3	2	1	22.56	1	1
115	355	56.7726	49.9667	6	2	2	24.32	2	1
116	266	56.3753	41.1667	6	2	2	23.64	2	1
116	660	53.3589	77.8667	5	2	1			1
117	413	59.1573	18.1862	6	1	2	24.92	2	1
117	428	59.1382	18.4191	6	1	1	25.11	2	1
118	222	55.198	20.5238	6	1	1	23.35	2	1
118	242	54.009	34.9906	5	1	2	23.5	2	1
119	238	41.1863	97.2333	3	2	2	23.48	2	1
119	304	41.2822	96.0667	3	2	1	23.87	2	1
120	457	45.5848	68.3511	4	2	2	25.39	2	2
121	375	43.9296	102.69	3	1	2	24.52	2	1
121	385	43.989	101.967	3	1	1	24.62	2	1
122	386	42.7903	3.41745	3	1	1	24.63	2	1
123	628	58.2438	44.3333	6	2	1	33.27	3	1
124	258	50.2685	114.733	5	2	2	23.6	2	1
125	52	48.8822	1.43333	4	2	2	21.97	1	1
126	588	53.6	90.0667	5	2	1	27.51	3	1
127	27	33.6	84.5667	1	1	2	21.5	1	1
127	33	33.5233	85.5	1	1	1	21.63	1	1
128	35	53.8384	92.9333	5	2	2	21.67	1	1
128	103	53.845	92.8527	5	2	1	22.49	1	1
129	320	47.1123	24.0667	4	1	2	23.98	2	1
129	335	47.1123	24	4	1	1	24.16	2	1
130	22	59.8556	27.5238	6	1	2	21.36	1	1
131	558	46.0466	49.5	4	1	1	26.78	3	1
131	562	46.1233	48.5667	4	1	2	26.82	3	1
132	484	45.6219	51.0667	4	1	2	25.73	2	1
132	510	45.526	52.2333	4	1	1	25.98	2	1
133	587	51.8082	60.6667	5	1	2	27.46	3	1
134	64	52.0027	30.4333	5	2	1	22.16	1	1
135	309	52.4575	55.0667	5	2	2	23.92	2	1
136	340	41.2904	0.0333333	3	2	2	24.25	2	1
136	351	41.2137	0.966667	3	2	1	24.32	2	1
137	292	42.0192	18.6667	3	1	2	23.82	2	1
137	315	42.1507	17.0667	3	1	1	23.96	2	1
138	334	53.9233	34.5333	5	2	1	24.15	2	1
138	359	52.7151	49.2333	5	2	2	24.35	2	1
139	63	48.2692	27.7916	4	2	1	22.16	1	1
140	6	54.6451	92.1514	5	1	1	20.83	1	1
140	7	54.6397	92.2168	5	1	2	20.85	1	1
141	478	57.486	24.787	6	1	1	25.62	2	1
141	493	57.5433	24.0903	6	1	2	25.84	2	1
142	85	52.0315	43.384	5	1	1	22.35	1	1
142	148	52.0259	43.4515	5	1	2	22.91	1	1
143	602	54.6767	47.1	5	2	1	28.41	3	1
143	620	54.6192	47.8	5	2	2	29.57	3	1
144	38	52.7726	36.5	5	2	2	21.77	1	1
144	59	52.7151	37.2	5	2	1	22.08	1	1
145	344	52.4712	48.9667	5	2	1	24.26	2	1
145	350	52.4712	49.0333	5	2	2	24.31	2	1
146	621	53	1.6	5	2	1	29.65	3	1
146	622	53	0.433333	5	2	2	29.73	3	1
147	65	51.1151	102.667	5	2	2	22.17	1	1
147	79	51.0767	103.133	5	2	1	22.28	1	1
148	430	59.535	14.1914	6	1	1	25.13	2	2
148	496	59.5	15.8333	6	1	2	25.87	2	1
149	54	56.4418	19.5578	6	2	1	22.02	1	1
149	55	56.1871	22.6568	6	2	2	22.02	1	1
150	676	45.1507	132.5	4	1	2			1
150	677	45.189	138.167	4	1	1			1
151	118	29.6219	13.3667	1	2	2	22.66	1	1
152	625	55.4802	35.5246	6	2	2	31.47	3	1
152	627	55.3076	37.6245	6	2	1	32.22	3	1
153	395	44.7781	9.2	3	2	2	24.73	2	1
153	631	45.5315	0.0333333	4	2	1			1
154	234	41.1489	12.7545	3	2	2	23.46	2	1
155	504	51.1096	5.86667	5	1	2	25.93	2	1
156	140	58.7765	42.7195	6	1	2	22.87	1	1
156	205	58.7699	42.8	6	1	1	23.25	2	1
157	189	53.9268	41.2235	5	2	1	23.14	2	1
158	352	53.39	17.0879	5	1	2	24.32	2	1
159	512	52.5808	12.2667	5	2	1	26.02	3	1
160	252	44.6281	15.758	3	2	1	23.56	2	1
160	276	44.6913	15.8223	3	2	2	23.7	2	1
161	186	55.1432	36.6574	6	1	2	23.13	2	1
162	144	58.6281	25.8911	6	2	1	22.89	1	1
163	119	55.3726	55.8333	6	1	1	22.66	1	1
164	74	28.4219	54.5333	1	2	1	22.24	1	1
164	87	28.3589	55.3	1	2	2	22.36	1	1
165	336	55.5452	13.3333	6	2	2	24.17	2	1
165	339	55.5507	13.2667	6	2	1	24.22	2	1
166	142	53.7572	55.988	5	2	2	22.88	1	1
167	150	56.4055	49.0333	6	2	2	22.92	1	1
168	535	53.0911	13.7919	5	2	2	26.36	3	1
168	570	51.1871	36.957	5	2	1	26.98	3	1
169	203	50.6521	1.16667	5	1	1	23.25	2	1
169	269	50.7151	0.4	5	1	2	23.67	2	1
170	373	60.5055	4.51653	6	1	2	24.52	2	1
170	448	60.5247	4.28245	6	1	1	25.32	2	1
171	296	49.0685	64.4333	4	2	2	23.83	2	1
171	365	49.063	64.5	4	2	1	24.41	2	1
172	71	49.8504	24.2538	4	2	2	22.23	1	1
172	89	49.9267	23.3252	4	2	1	22.37	1	1
173	248	24.735	35.7577	1	2	1	23.53	2	1
174	594	51.5096	52.8	5	2	2	27.93	3	1
174	613	51.4521	53.5	5	2	1	29.01	3	1
175	443	57.2447	36.3897	6	1	2	25.29	2	1
175	597	57.1488	37.5567	6	1	1	28.13	3	1
176	584	59.4666	31.5235	6	1	2	27.28	3	1
177	218	45.8719	24.3919	4	1	1	23.33	2	1
178	32	43.7507	133.867	3	2	2	21.62	1	1
179	516	59.546	10.5575	6	2	2	26.09	3	1
180	387	45.0466	66.0333	4	2	1	24.63	2	1
181	73	49.3377	28.7579	4	1	2	22.24	1	1
181	113	49.261	29.6913	4	1	1	22.62	1	1
182	305	49.7452	73.5333	4	1	1	23.88	2	1
182	396	49.7644	73.3	4	1	2	24.73	2	1
183	531	53.789	10.4	5	1	2	26.32	3	2
183	586	53.789	5.16667	5	1	1	27.44	3	2
184	399	49.8754	126.015	4	2	2	24.75	2	1
184	424	49.8548	126.267	4	2	1	25.05	2	1
185	354	57.4472	23.3587	6	1	2	24.32	2	1
186	300	46.474	99.8667	4	2	1	23.85	2	1
186	306	46.4411	100.267	4	2	2	23.89	2	1
187	247	53.3654	38.421	5	1	2	23.52	2	1
187	272	53.3077	39.1228	5	1	1	23.68	2	1
188	417	53.0885	23.4567	5	1	2	25.01	2	1
189	232	60.4616	12.9835	6	1	1	23.45	2	1
190	104	51.0192	50.3	5	2	2	22.5	1	1
190	112	51.1342	48.9	5	2	1	22.61	1	1
191	185	48.2329	0.266667	4	1	1	23.12	2	1
192	604	48.1021	81.4239	4	2	2	28.65	3	1
193	302	54.2055	56.6	5	1	2	23.86	2	1
193	327	54.1288	57.5333	5	1	1	24.02	2	1
194	231	50.7753	70.4667	5	1	1	23.44	2	1
194	290	50.2932	76.3333	5	1	2	23.79	2	1
195	640	51.576	21.9248	5	2	1			1
196	390	54.4219	60.9	5	1	2	24.7	2	1
197	482	53.2282	67.4568	5	2	2	25.69	2	1
197	501	53.2342	67.3833	5	2	1	25.9	2	1
198	105	55.7024	34.8544	6	2	2	22.53	1	1
198	139	55.6638	35.3232	6	2	1	22.87	1	1
199	410	57.7076	27.7581	6	1	1	24.86	2	1
199	440	57.6883	27.9918	6	1	2	25.22	2	1
200	361	59.7705	33.1917	6	2	2	24.38	2	1
200	368	59.7522	33.4153	6	2	1	24.49	2	1
201	254	59.2694	0.322384	6	1	2	23.57	2	1
201	255	59.1543	1.72303	6	1	1	23.6	2	1
202	331	53.494	16.4229	5	2	1	24.13	2	1
203	487	57.2472	28.3257	6	1	1	25.79	2	1
204	581	54.1616	5.3	5	1	1	27.18	3	2
205	495	47.274	18.6333	4	1	1	25.86	2	2
206	168	48.2449	9.25331	4	1	2	23.04	2	1
206	195	46.6521	28.6333	4	1	1	23.18	2	1
207	489	49.3589	0.866667	4	2	2	25.81	2	1
207	503	49.3397	1.1	4	2	1	25.93	2	1
208	379	44.5049	75.7574	3	2	1	24.56	2	1
209	316	44.8757	25.3795	3	2	2	23.96	2	1
209	376	44.9515	24.4566	4	2	1	24.53	2	1
210	638	51.2011	21.0204	5	1	1			1
211	108	55.474	20.0667	6	2	2	22.57	1	1
211	120	55.4055	20.9	6	2	1	22.67	1	1
212	518	53.3486	30.5584	5	1	2	26.11	3	1
212	556	53.2775	31.4241	5	1	1	26.68	3	1
213	593	49.8643	37.5841	4	1	2	27.93	3	1
213	601	49.8446	37.8244	4	1	1	28.34	3	1
214	147	54.2959	9.33333	5	1	2	22.91	1	1
214	166	53.1707	23.0238	5	1	1	23.02	2	1
215	279	50.1104	24.4907	5	1	1	23.72	2	1
216	363	54.6617	71.6488	5	1	1	24.38	2	1
216	366	54.6658	71.6	5	1	2	24.45	2	1
217	15	53.4993	20.025	5	2	2	21.16	1	1
217	16	53.3021	22.4247	5	2	1	21.17	1	1
218	67	57.1653	16.5559	6	1	2	22.21	1	1
218	70	57.1188	17.1207	6	1	1	22.23	1	1
219	4	45.1876	70.5847	4	2	2	20.46	1	1
220	486	50.2889	22.0519	5	1	1	25.79	2	1
221	80	54.5131	17.2575	5	1	1	22.31	1	1
221	92	53.8446	25.3912	5	1	2	22.42	1	1
222	474	46.0123	27.9842	4	1	2	25.56	2	1
222	477	45.9543	28.6899	4	1	1	25.6	2	1
223	636	48.7842	11.6921	4	1	1			1
224	233	51.526	81.4667	5	1	1	23.45	2	1
225	630	49.9616	-0.366667	5	2	1			1
226	141	24.2795	50.1667	1	1	2	22.88	1	1
226	175	24.1605	51.6137	1	1	1	23.06	2	1
227	338	56.474	66.1	6	2	1	24.2	2	1
228	3	52.4419	33.2238	5	2	1	20.45	1	1
228	5	52.4474	33.1564	5	2	2	20.64	1	1
229	420	54.5973	97.0667	5	2	1	25.04	2	1
230	437	46.9507	1.13333	4	2	2	25.19	2	1
230	462	46.8939	1.82403	4	2	1	25.44	2	1
231	84	59.809	19.1909	6	1	1	22.35	1	1
231	88	59.809	17.8	6	1	2	22.37	1	1
232	36	28.3315	47.8667	1	2	1	21.69	1	1
232	45	27.4877	58.1333	1	2	2	21.85	1	1
233	134	46.6082	46.7333	4	2	2	22.8	1	1
233	158	46.7821	44.618	4	2	1	22.94	1	1
234	211	52.4098	61.3802	5	2	2	23.27	2	1
234	228	49.2641	99.6538	4	2	1	23.39	2	1
235	136	53.1902	48.4855	5	2	2	22.83	1	1
235	154	53.1836	48.5667	5	2	1	22.93	1	1
236	595	54.7324	26.756	5	1	1	27.99	3	1
236	603	54.6939	27.2246	5	1	2	28.46	3	1
237	537	58.2007	33.3586	6	2	1	26.38	3	1
237	544	58.2391	32.8911	6	2	2	26.45	3	1
238	421	57	2.46667	6	1	2	25.05	2	1
238	523	51.5699	70.1333	5	1	1	26.18	3	1
239	137	54.726	49.2333	5	1	1	22.83	1	1
239	188	57.3863	16.8667	6	1	2	23.14	2	1
240	480	44.3315	11.0333	3	1	1	25.67	2	1
241	187	54.4849	61.1667	5	1	1	23.13	2	1
241	191	53.4493	73.7667	5	1	2	23.15	2	1
242	456	51.1068	9.5	5	1	1	25.39	2	1
242	483	51.1397	9.1	5	1	2	25.7	2	1
243	460	53.5315	86.1667	5	1	1	25.42	2	1
244	559	58.8335	0.958866	6	1	1	26.82	3	1
245	476	59	2.13333	6	1	2	25.6	2	1
245	479	52.8959	82.2333	5	1	1	25.63	2	1
246	567	53.3761	5.5906	5	1	1	26.97	3	1
247	447	57.3973	56.9333	6	1	1	25.31	2	1
248	301	50.2974	18.2153	5	1	2	23.86	2	1
248	328	50.2204	19.1518	5	1	1	24.03	2	1
249	13	54.5863	92.6333	5	2	2	21.1	1	1
249	34	54.6055	92.4	5	2	1	21.63	1	1
250	426	53.2904	60.7333	5	2	2	25.09	2	1
250	429	53.3096	60.5	5	2	1	25.12	2	1
251	287	52.1871	69.1905	5	1	2	23.78	2	1
251	298	52.2247	68.7333	5	1	1	23.84	2	1
252	401	52.9651	4.42516	5	1	1	24.78	2	1
253	126	54.537	1.13333	5	2	1	22.71	1	1
254	459	51.8534	92.084	5	1	1	25.41	2	1
254	552	51.8477	92.1525	5	1	2	26.61	3	1
255	451	55.6673	58.4139	6	1	1	25.35	2	1
255	485	55.6724	58.3524	6	1	2	25.75	2	1
256	53	56.4967	33.5899	6	2	2	22	1	1
256	102	56.5351	33.1235	6	2	1	22.49	1	1
257	115	30.7213	0.490579	1	1	1	22.63	1	1
258	209	52.3315	53.7333	5	2	1	23.27	2	1
259	210	54.2932	56.3	5	2	2	23.27	2	1
259	223	54.2603	56.7	5	2	1	23.35	2	1
260	549	55.0857	9.55771	6	2	1	26.57	3	1
260	557	55.1763	8.45546	6	2	2	26.69	3	1
261	299	57.3104	31.4235	6	1	1	23.85	2	1
262	533	55.3378	60.7233	6	1	2	26.34	3	1
263	172	56.4994	22.124	6	2	1	23.06	2	1
263	183	56.4171	23.1251	6	2	2	23.11	2	1
264	226	57.8118	22.8568	6	1	1	23.38	2	1
265	405	47.4027	3.26667	4	1	2	24.82	2	1
265	411	47.263	4.96667	4	1	1	24.87	2	1
266	125	53.1815	37.4579	5	1	1	22.7	1	1
266	129	53.1872	37.3887	5	1	2	22.74	1	1
267	157	58.5479	34.5333	6	2	2	22.94	1	1
267	214	58.5112	34.9802	6	2	1	23.3	2	1
268	50	48.1163	72.0188	4	2	2	21.93	1	1
268	56	48.1108	72.0858	4	2	1	22.04	1	1
269	138	54.7131	31.1909	5	2	2	22.87	1	1
269	213	54.6364	32.1242	5	2	1	23.29	2	1
270	240	59.1431	14.7919	6	1	2	23.49	2	1
270	270	59.3546	12.2188	6	1	1	23.67	2	1
271	532	59.9815	28.1581	6	1	2	26.34	3	1
272	114	53.8301	34.4667	5	2	1	22.62	1	1
273	432	54.9288	66.6667	5	2	1	25.14	2	1
274	377	56.389	42.7	6	1	1	24.54	2	2
274	378	60	8.46667	6	1	2	24.55	2	1
275	161	57.3151	47.1	6	2	1	22.97	1	1
275	193	57.3288	46.9333	6	2	2	23.16	2	1
276	506	58.3847	25.4866	6	1	2	25.94	2	1
276	656	55.2055	64.1667	6	1	1			1
277	574	40.7452	73.3	3	1	1	27.04	3	1
277	585	40.7836	5.1	3	1	2	27.37	3	2
278	310	54.9041	13	5	2	1	23.94	2	1
278	542	54.8082	5.56667	5	2	2	26.43	3	2
279	433	50.3452	0.3	5	1	1	25.17	2	1
280	382	47.4802	0.990764	4	1	1	24.62	2	1
280	408	47.5386	0.280486	4	1	2	24.85	2	1
281	318	56.6712	46.0667	6	2	2	23.96	2	1
281	323	56.5945	47	6	2	1	24	2	1
282	165	53.9212	18.5251	5	2	1	23.02	2	1
283	360	46.6424	61.6839	4	2	1	24.36	2	1
283	362	46.6478	61.6179	4	2	2	24.38	2	1
284	498	55.8503	0.587523	6	2	1	25.89	2	1
285	669	45.7397	104.567	4	2	2			1
285	670	45.7014	105.033	4	2	1			1
286	407	52.3808	85.4333	5	1	2	24.84	2	1
286	423	52.3616	85.6667	5	1	1	25.05	2	1
287	671	50.6548	106.033	5	2	1			1
287	672	50.3562	109.667	5	2	2			1
288	303	52.1671	57.4	5	1	1	23.86	2	1
289	267	51.2419	12.0564	5	2	1	23.65	2	1
290	83	50.7342	5.9	5	2	1	22.35	1	1
290	128	50.812	4.9535	5	2	2	22.74	1	1
291	326	57.2	47.1333	6	1	2	24.02	2	1
291	333	54.2082	83.5333	5	1	1	24.14	2	1
292	645	47.4125	40.5141	4	1	2			1
293	655	52.6055	62.3	5	1	1			1
294	275	53.4172	26.5913	5	1	1	23.69	2	1
295	661	54.4493	80.2667	5	2	1			1
295	662	54.4301	80.5	5	2	2			1
296	257	30.9479	60.8	1	2	2	23.6	2	1
296	277	30.8767	61.6667	1	2	1	23.7	2	1
297	514	59.6534	12.5169	6	1	1	26.04	3	1
297	526	59.6344	12.7486	6	1	2	26.24	3	1
298	180	41.1425	86.2333	3	2	1	23.07	2	1
299	47	56.5875	60.9523	6	1	2	21.88	1	1
299	151	56.5808	61.0333	6	1	1	22.92	1	1
300	229	39.6137	78.3333	2	1	1	23.41	2	1
301	9	57.9589	52.5	6	2	1	20.99	1	1
301	14	57.9836	52.2	6	2	2	21.13	1	1
302	610	53.6693	0.656505	5	1	1	28.86	3	2
303	543	56.3898	21.2578	6	2	1	26.44	3	1
304	206	55.9151	53.0333	6	2	2	23.25	2	1
304	369	55.8575	53.7333	6	2	1	24.5	2	1
305	330	52.211	89.8667	5	1	2	24.07	2	1
305	332	53.5736	73.2878	5	1	1	24.13	2	1
306	374	52.1651	17.1245	5	1	1	24.52	2	1
307	357	54.8015	76.649	5	2	1	24.32	2	1
307	414	54.7863	76.8333	5	2	2	24.93	2	1
308	591	35.9671	54.2667	2	2	1	27.71	3	1
308	599	36.0438	53.3333	2	2	2	28.29	3	1
309	219	51	11.9667	5	2	1	23.34	2	1
309	235	49.2911	27.358	4	2	2	23.46	2	1
310	509	55.6531	28.254	6	1	1	25.96	2	2
310	517	55.6586	46.1531	6	1	2	26.09	3	1
311	221	54.9726	77.2333	6	1	1	23.34	2	1
311	236	54.9534	77.4667	6	1	2	23.46	2	1
312	541	52.0438	81.5667	5	1	1	26.42	3	1
312	663	51.9781	82.3667	5	1	2			1
313	265	58.6967	32.59	6	2	1	23.64	2	1
314	590	43.1397	101.933	3	2	1	27.65	3	1
315	637	54.5534	20.9	5	1	1			1
315	639	54.4712	21.9	5	1	2			1
316	178	50.5233	51.7333	5	2	1	23.07	2	1
317	278	51.7726	78.8667	5	1	1	23.71	2	1
317	416	51.8685	77.7	5	1	2	25	2	1
318	425	42.8247	12.8667	3	1	1	25.06	2	1
319	651	48.3014	54.5	4	1	2			1
320	132	52.674	74.1333	5	1	2	22.76	1	1
320	163	55.1817	43.6223	6	1	1	23	2	1
321	453	57.8966	13.6912	6	1	2	25.38	2	1
322	646	50.9288	40.6	5	2	1			1
322	647	50.8521	41.5333	5	2	2			1
323	57	21.4301	138.233	1	2	2	22.06	1	1
323	62	21.5905	136.283	1	2	1	22.14	1	1
324	177	38.1514	38.958	2	1	2	23.07	2	1
325	653	55.8247	61.1333	6	2	2			1
325	654	55.8204	61.1856	6	2	1			1
326	666	44.3589	96.7333	3	2	1			1
327	450	43.1699	73.6	3	1	2	25.33	2	1
327	665	41.4685	94.3	3	1	1			1
328	442	51.9708	24.2214	5	1	2	25.26	2	1
329	58	56.4701	63.1139	6	2	2	22.07	1	1
329	96	56.475	63.0536	6	2	1	22.46	1	1
330	153	44.1761	44.2571	3	1	2	22.93	1	1
330	220	44.1562	44.5	3	1	1	23.34	2	1
331	133	59.5269	32.0232	6	2	1	22.78	1	1
331	135	59.5843	31.3246	6	2	2	22.81	1	1
332	536	54.874	35.8	5	2	1	26.37	3	1
332	540	54.8806	35.0526	5	2	2	26.42	3	2
333	100	51.4	3.76667	5	2	2	22.48	1	1
334	274	52.631	11.9897	5	2	1	23.69	2	1
334	282	52.6504	11.7537	5	2	2	23.74	2	1
335	644	57.5077	39.6567	6	2	2			1
335	650	56.5671	51.1	6	2	1			1
336	283	55.6938	12.3253	6	2	2	23.74	2	1
336	284	55.6171	13.2586	6	2	1	23.75	2	1
337	538	46.483	15.6569	4	2	2	26.41	3	2
337	583	46.4452	133.583	4	2	1	27.25	3	1
338	539	48.6986	77.9	4	2	2	26.41	3	1
338	582	48.1178	84.9667	4	2	1	27.25	3	1
339	198	54.702	18.7918	5	2	2	23.21	2	1
339	199	53.9541	27.8916	5	2	1	23.21	2	1
340	548	58.0472	30.7252	6	2	1	26.53	3	1
340	563	58.1048	30.0251	6	2	2	26.84	3	1
341	307	57.1631	20.2825	6	1	1	23.9	2	1
342	546	42.4932	70.1	3	1	2	26.49	3	1
342	569	42.4747	70.3242	3	1	1	26.97	3	1
343	194	52.8603	23.8667	5	2	1	23.17	2	1
343	212	53.2493	19.1333	5	2	2	23.28	2	1
344	550	59.7547	22.3183	6	1	1	26.6	3	1
344	561	59.8309	21.3905	6	1	2	26.82	3	1
345	607	50.2201	33.5226	5	1	1	28.77	3	1
345	612	50.2967	32.5898	5	1	2	28.93	3	1
346	280	45.4877	34.4667	4	1	1	23.72	2	1
346	308	45.5315	33.9333	4	1	2	23.92	2	1
347	507	56.0767	48.5667	6	2	1	25.94	2	1
348	239	52.6857	8.0237	5	2	1	23.49	2	1
348	273	52.787	6.791	5	2	2	23.69	2	1
349	419	43.8575	59.7333	3	1	2	25.04	2	1
350	391	43.4959	4.9	3	1	2	24.71	2	1
350	400	43.5397	4.36667	3	1	1	24.77	2	1
351	611	48.3658	68.3497	4	2	1	28.92	3	1
351	615	48.3699	68.3	4	2	2	29.15	3	1
352	633	54.074	0.366667	5	1	1			1
353	196	49.3623	0.258218	4	2	2	23.21	2	1
353	207	49.2801	1.2587	4	2	1	23.27	2	1
354	505	44.3068	0.733333	3	1	1	25.94	2	1
354	511	44.3644	0.0333333	3	1	2	25.99	2	1
355	117	55.9616	36.0333	6	2	1	22.64	1	1
355	121	55.8795	37.0333	6	2	2	22.68	1	1
356	82	59.7132	3.18984	6	1	1	22.35	1	1
357	18	58.9789	41.4898	6	1	1	21.24	1	1
357	19	59.0556	40.5572	6	1	2	21.25	1	1
358	245	57.5296	28.3228	6	2	2	23.52	2	1
358	250	57.6447	26.9222	6	2	1	23.54	2	1
359	23	52.0746	29.492	5	1	1	21.4	1	1
359	29	52.0939	29.2574	5	1	2	21.55	1	1
360	608	51.0474	20.2905	5	2	2	28.79	3	2
360	624	51.0419	57.9903	5	2	1	30.29	3	1
361	513	53.2701	54.3802	5	1	1	26.03	3	1
362	616	45.6117	27.1572	4	1	1	29.17	3	1
363	575	48.6116	121.592	4	2	1	27.06	3	1
363	578	48.4575	123.467	4	2	2	27.14	3	1
364	431	52.274	95.3667	5	1	2	25.13	2	1
365	311	38.5151	34.3	2	2	2	23.945	2	1
366	466	50.2055	60.2333	5	2	2	25.49	2	1
366	471	50.2124	60.1487	5	2	1	25.52	2	1
367	122	48.826	63.6841	4	2	1	22.68	1	1
367	131	48.8301	63.6333	4	2	2	22.76	1	1
368	264	55.9705	7.35877	6	2	1	23.63	2	1
369	499	47.6986	74.9333	4	2	1	25.89	2	1
369	528	47.6802	75.1572	4	2	2	26.24	3	1
370	458	56.3233	51.3	6	1	2	25.4	2	1
370	464	57.8911	32.2247	6	1	1	25.47	2	1
371	201	48.7452	104.633	4	2	1	23.22	2	1
372	367	50.7816	21.8901	5	2	2	24.46	2	1
372	598	50.7056	22.8153	5	2	1	28.17	3	1
373	25	46.3818	124.955	4	2	2	21.42	1	1
373	31	46.3491	125.352	4	2	1	21.6	1	1
374	527	57.3589	51.4333	6	2	2	26.24	3	1
374	580	57.4548	50.2667	6	2	1	27.16	3	1
375	415	51.8904	68.1667	5	1	2	24.95	2	1
375	481	51.7753	69.5667	5	1	1	25.67	2	1
376	24	48.3658	62.3498	4	2	1	21.41	1	1
376	26	48.5562	60.0333	4	2	2	21.49	1	1
377	384	54.7863	48.9333	5	2	1	24.62	2	1
377	404	55.5162	40.0533	6	2	2	24.81	2	1
378	472	58.0584	3.35558	6	2	2	25.55	2	1
379	60	57.7753	45.2667	6	2	2	22.08	1	1
379	72	57.7178	45.9667	6	2	1	22.23	1	1
380	61	50.7136	105.351	5	2	1	22.1	1	1
380	68	50.7178	105.3	5	2	2	22.21	1	1
381	263	55.0795	47.9667	6	1	2	23.62	2	1
381	295	55.0466	48.3667	6	1	1	23.82	2	1
382	488	54.6646	62.781	5	2	2	25.79	2	1
382	492	54.6506	19.4174	5	2	1	25.82	2	2
383	642	30.0685	29.7	1	1	2			1
383	643	29.9781	30.8	1	1	1			1
384	202	59.4911	19.3915	6	1	2	23.24	2	1
384	237	59.4336	20.0918	6	1	1	23.47	2	1
385	261	51.8466	22.5	5	2	2	23.62	2	1
385	293	51.7764	23.3537	5	2	1	23.82	2	1
386	606	58.146	23.1241	6	2	2	28.67	3	1
387	380	57.697	34.9203	6	2	2	24.59	2	1
387	406	57.6917	34.9838	6	2	1	24.83	2	1
388	319	49.6782	3.48192	4	2	1	23.97	2	1
388	652	45.1562	58.5	4	2	2			1
389	179	51.6176	52.9195	5	1	1	23.07	2	1
389	200	51.6356	52.7	5	1	2	23.21	2	1
390	37	46.1507	104.4	4	2	2	21.7	1	1
390	78	46.411	101.233	4	2	1	22.28	1	1
391	268	53.8027	23.1333	5	1	1	23.66	2	1
391	329	53.8219	22.9	5	1	2	24.07	2	1
392	444	40.337	121.7	3	1	2	25.29	2	1
393	436	57.326	57.0667	6	2	1	25.18	2	1
393	449	57.2493	58	6	2	2	25.32	2	1
394	565	45.4945	78.6839	4	1	2	26.84	3	1
395	317	57.8356	40.1667	6	1	1	23.96	2	1
395	325	60.3623	9.42475	6	1	2	24.02	2	1
396	30	55.7048	31.7245	6	2	2	21.6	1	1
396	48	55.7048	32.2	6	2	1	21.91	1	1
397	81	45.804	75.4176	4	1	2	22.33	1	1
397	94	45.7973	75.5	4	1	1	22.42	1	1
398	28	46.7151	81.6667	4	2	2	21.52	1	1
399	21	43.7671	133.5	3	2	1	21.33	1	1
400	370	53.4767	71.9333	5	2	1	24.5	2	1
400	388	57.4034	24.1583	6	2	2	24.66	2	1
401	20	47.6944	76.8853	4	1	2	21.28	1	1
402	589	42.9405	42.6575	3	1	1	27.62	3	1
402	605	42.7679	44.757	3	1	2	28.66	3	1
403	371	56.9103	2.62417	6	1	2	24.51	2	1
404	251	49.0965	25.7921	4	1	2	23.55	2	1
405	412	45.3178	79.6333	4	2	2	24.87	2	1
405	441	45.4329	78.2333	4	2	1	25.24	2	1
406	529	56.5616	58.7333	6	1	1	26.27	3	1
407	530	44.6767	107.367	3	2	1	26.31	3	1
407	547	44.7479	106.5	3	2	2	26.51	3	1
408	297	51.126	101.1	5	2	1	23.83	2	1
408	313	51.8411	92.4	5	2	2	23.95	2	1
409	95	37.4027	0	2	2	2	22.43	1	1
410	145	50.8529	26.5566	5	1	2	22.9	1	1
410	173	50.7952	27.258	5	1	1	23.06	2	1
411	224	47.7233	54.7333	4	1	2	23.36	2	1
411	249	47.6466	55.6667	4	1	1	23.53	2	1
412	614	48.1123	0.0666667	4	1	2	29.14	3	1
413	353	42.565	19.3921	3	2	1	24.32	2	1
414	181	55.6521	54.6	6	1	2	23.08	2	1
414	227	55.6384	30.3333	6	1	1	23.39	2	2
415	551	13.8807	79.7516	1	2	1	26.6	3	1
416	490	50.8822	60.2667	5	2	2	25.81	2	1
416	491	55	6.83333	6	2	1	25.82	2	1
417	49	58.5899	36.6232	6	2	2	21.91	1	1
417	51	58.5131	37.5576	6	2	1	21.94	1	1
418	169	58.2447	7.98949	6	2	1	23.05	2	1
419	629	47.1479	19.9	4	1	1	33.97	3	1
420	667	48.0356	99.1	4	2	1			1
420	668	47.9397	100.267	4	2	2			1
421	146	39.389	64.3667	2	2	2	22.9	1	1
				1: < 35 years	1: Male	1: Right eye		1: < 23 mm	1: no
				2: 35 - 39 years	2: Female	2: Left eye		2: 23 - 26 mm	2: yes
				3: 40 - 44 years				3: > 26 mm
				4: 45 - 49 years
				5: 50 - 54 years
				6: 55 - 60 years
